# Supplementary material for: Oxidative Dissolution Effects on Shale Pore Structure, Mechanical Properties, and Gel-Breaking Performance
Source: Gels. 2025 Dec 7;11(12):982. doi: 10.3390/gels11120982 (PMC12732822; doi:10.3390/gels11120982)
Supplement: Supplementary file 1 [file gels-11-00982-s001.zip › Table S3. Supplementary Raw NMR Data.xlsx]

## Sheet: Sheet1
Relaxation Time/ms	Control Core	No. 1 Core Before Displacement	No. 2 Core Before Displacement	No. 3 Core Before Displacement	No. 4 Core Before Displacement	No. 5 Core Before Displacement	No. 6 Core Before Displacement		No. 1 Core After 1 PV Displacement	No. 2 Core After 2 PV Displacement	No. 3 Core After 3 PV Displacement	No. 4 Core After 4 PV Displacement	No. 5Core After 5 PV Displacement	No. 6 Core After 6 PV Displacement		saturated water after core 1 displacement 1PV	saturated water after core 2 displacement 2PV	saturated water after core 3displacement 3PV	saturated water after core 4displacement 4PV	saturated water after core 5 displacement 5PV	saturated water after core 6 displacement 6PV
0.001	0	0	0	0	0	0	0		0	0	0	0	0	0		0	0	0	0	0	0
0.00108	0	0	0	0	0	0	0		0	0	0	0	0	0		0	0	0	0	0	0
0.00118	0	0	0	0	0	0	0		0	0	0	0	0	0		0	0	0	0	0	0
0.00128	0	0	0	0	0	0	0		0	0	0	0	0	0		0	0	0	0	0	0
0.00138	0	0	0	0	0	0	0		0	0	0	0	0	0		0	0	0	0	0	0
0.0015	0	0	0	0	0	0	0		0	0	0	0	0	0		0	0	0	0	0	0
0.00163	0	0	0	0	0	0	0		0	0	0	0	0	0		0	0	0	0	0	0
0.00176	0	0	0	0	0	0	0		0	0	0	0	0	0		0	0	0	0	0	0
0.00191	0	0	0	0	0	0	0		0	0	0	0	0	0		0	0	0	0	0	0
0.00207	0	0	0	0	0	0	0		0	0	0	0	0	0		0	0	0	0	0	0
0.00225	0	0	0	0	0	0	0		0	0	0	0	0	0		0	0	0	0	0	0
0.00244	0	0	0	0	0	0	0		0	0	0	0	0	0		0	0	0	0	0	0
0.00264	0	0	0	0	0	0	0		0	0	0	0	0	0		0	0	0	0	0	0
0.00287	0	0	0	0	0	0	0		0	0	0	0	0	0		0	0	0	0	0	0
0.00311	0	0	0	0	0	0	0		0	1.1e-05	1e-05	1.1e-05	1.5e-05	1.1e-05		1.2e-05	1.2e-05	1.1e-05	1.1e-05	1.6e-05	1.1e-05
0.00337	0	0	0	0	0	0	0		0	4.7e-05	4.4e-05	4.4e-05	6.4e-05	4.6e-05		4.9e-05	4.9e-05	4.8e-05	4.7e-05	6.7e-05	4.6e-05
0.00365	0	0	0	0	0	0	0		0	0.000171	0.000159	0.00016	0.000234	0.000167		0.000177	0.00018	0.000174	0.00017	0.000242	0.000167
0.00396	0	0	0	0	0	0	0		0	0.000565	0.000524	0.000528	0.000771	0.000549		0.000583	0.000592	0.000573	0.000561	0.000798	0.000549
0.0043	0	0	0	0	0	0	0		0	0.0017	0.00157	0.00158	0.00232	0.00165		0.00175	0.00178	0.00172	0.00169	0.0024	0.00165
0.00466	0	0	0	0	0	0	0		0	0.00467	0.00434	0.00437	0.00638	0.00455		0.00482	0.0049	0.00474	0.00464	0.0066	0.00455
0.00505	0	0	0	0	0	0	0		0	0.0117	0.01086	0.01093	0.01598	0.01138		0.01208	0.01227	0.01186	0.01163	0.01654	0.01138
0.00548	2.1e-05	1.5e-05	1.9e-05	1.7e-05	1.8e-05	2.4e-05	1.7e-05		2.3e-05	0.02727	0.02531	0.02548	0.03724	0.02653		0.02815	0.02859	0.02765	0.0271	0.03855	0.02653
0.00594	7.8e-05	5.6e-05	7.1e-05	6.4e-05	6.8e-05	9.1e-05	6.5e-05		8.8e-05	0.05868	0.05445	0.05483	0.08013	0.05708		0.06057	0.06152	0.05949	0.05831	0.08295	0.05708
0.00644	0.000272	0.000193	0.000246	0.000223	0.000238	0.000316	0.000227		0.000305	0.11896	0.11039	0.11115	0.16246	0.11572		0.12279	0.12473	0.12062	0.11821	0.16816	0.11572
0.00699	0.000823	0.000583	0.000744	0.000673	0.000718	0.000954	0.000686		0.000922	0.22552	0.20928	0.21073	0.30799	0.21938		0.23279	0.23646	0.22867	0.22411	0.3188	0.21938
0.00758	0.00233	0.00165	0.00211	0.0019	0.00203	0.0027	0.00194		0.00261	0.4068	0.3775	0.38011	0.55555	0.39571		0.41991	0.42653	0.41247	0.40426	0.57505	0.39571
0.00821	0.00597	0.00423	0.0054	0.00488	0.00521	0.00692	0.00497		0.00668	0.6936	0.64365	0.6481	0.94722	0.67471		0.71596	0.72725	0.70327	0.68929	0.98047	0.67471
0.00891	0.01422	0.01007	0.01286	0.01163	0.01241	0.01649	0.01185		0.01592	1.12396	1.09267	1.10023	1.60798	1.14541		1.21544	1.23463	1.1939	1.17019	1.66443	1.14541
0.00966	0.03166	0.02243	0.02863	0.0259	0.02764	0.03671	0.02637		0.03545	1.86371	1.82734	1.84	2.68903	1.91559		2.03268	2.06483	1.99666	1.95709	2.78345	1.91559
0.01047	0.06533	0.04628	0.05908	0.05344	0.05703	0.07576	0.05442		0.07316	2.9673	2.90643	2.92662	4.27674	3.04691		3.23307	3.28437	3.17579	3.11305	4.42695	3.04691
0.01136	0.12587	0.08916	0.11383	0.10296	0.10988	0.14597	0.10486		0.14095	4.55031	4.45253	4.48359	6.55127	4.66802		4.95306	5.03197	4.86532	4.76966	6.78148	4.66802
0.01232	0.2305	0.16329	0.20846	0.18855	0.20122	0.26731	0.19202		0.25811	6.73985	6.58859	6.6348	9.69308	6.90803		7.32949	7.44696	7.19968	7.05907	10.0339	6.90803
0.01336	0.39853	0.28234	0.36042	0.326	0.34791	0.46217	0.33201		0.44625	9.66763	9.44155	9.50826	13.8881	9.90045		10.5038	10.6735	10.3178	10.1182	14.3769	9.90045
0.01448	0.66032	0.46787	0.59719	0.54017	0.57646	0.76579	0.55014		0.73932	13.4612	13.2481	13.3426	19.4832	13.8942		14.7396	14.9801	14.4785	14.202	20.1697	13.8942
0.0157	1.0797	0.76514	0.97651	0.88327	0.94259	1.25219	0.8996		1.2087	18.2346	17.9261	18.0555	26.3554	18.8041		19.9459	20.2755	19.5925	19.2247	27.2855	18.8041
0.01703	1.74128	1.23432	1.57496	1.42459	1.52023	2.0196	1.45098		1.94891	24.078	23.6448	23.8178	34.7502	24.8094		26.3119	26.7532	25.8451	25.3707	35.979	24.8094
0.01846	2.70311	1.91688	2.44515	2.21172	2.36009	3.13546	2.25284		3.02446	31.05	30.4581	30.6844	44.7419	31.9686		33.8984	34.4769	33.2956	32.702	46.328	31.9686
0.02002	4.08599	2.89917	3.69654	3.3437	3.56777	4.74013	3.40616		4.56961	39.4735	38.3812	38.6712	56.3465	40.3009		42.7238	43.4673	41.9608	41.2404	58.3501	40.3009
0.02171	5.92821	4.20959	5.36416	4.85226	5.17694	6.87853	4.94347		6.62564	48.7832	47.7692	48.1367	70.0756	50.1832		53.1853	54.1304	52.2289	51.3743	72.5769	50.1832
0.02354	8.3488	5.93461	7.55628	6.83544	7.29189	9.68955	6.96501		9.32297	59.1539	57.8607	58.3137	84.8001	60.8205		64.4374	65.6076	63.2664	62.293	87.8403	60.8205
0.02553	11.4402	8.14305	10.3576	9.36997	9.99398	13.2818	9.54944		12.7607	70.4727	68.8566	69.4044	100.801	72.4296		76.7062	78.1299	75.2912	74.2206	104.433	72.4296
0.02768	15.2867	10.8994	13.8456	12.5264	13.3577	17.755	12.7694		17.0267	82.5872	80.6056	81.2554	117.838	84.8577		89.8265	91.5287	88.1348	87.0029	122.11	84.8577
0.03002	19.9596	14.2607	18.087	16.3652	17.4466	23.1948	16.6875		22.1914	95.3124	92.9255	93.6813	135.628	97.9206		103.599	105.599	101.593	100.452	140.577	97.9206
0.03255	25.5133	18.274	23.1338	20.9344	22.3101	29.6686	21.3536		28.3038	108.44	106.406	107.274	155.006	112.248		118.684	121.013	116.305	115.215	160.702	112.248
0.0353	31.9833	22.9748	29.0214	26.2671	27.9817	37.2231	26.8028		35.3878	121.746	119.323	120.291	173.439	126.031		133.165	135.811	130.377	129.435	179.86	126.031
0.03828	39.3847	28.386	35.7678	32.381	34.4776	45.8832	33.054		43.4415	135.94	132.162	133.219	191.617	139.789		147.588	150.543	144.333	143.64	198.764	139.789
0.0415	48.0691	34.7754	43.6975	39.5723	42.1099	56.0682	40.4103		52.8286	149.002	144.705	145.831	209.207	153.299		161.713	164.957	157.923	157.597	217.067	153.299
0.04501	57.3644	41.6731	52.206	47.2967	50.2949	67.0069	48.3156		62.7834	161.581	156.747	157.916	225.904	166.352		175.319	178.817	170.914	171.084	234.444	166.352
0.0488	67.531	49.2823	61.5363	55.7781	59.2665	79.017	56.997		73.565	173.492	169.286	170.473	243.142	180.017		189.532	193.263	184.385	185.193	252.377	180.017
0.05292	78.5195	57.5832	71.6507	64.9874	68.9883	92.0583	66.4215		85.0898	184.579	179.856	181.011	257.377	191.68		201.599	205.476	195.638	197.223	267.176	191.68
0.05738	90.2726	66.5506	82.5058	74.891	79.4187	106.085	76.5497		97.2658	194.722	189.447	190.526	270.063	200		212.641	216.589	205.751	208.253	280.336	202.4
0.06223	102.73	76.1569	94.0554	85.4546	90.5144	121.052	87.3384		109.998	203.84	197.97	198.925	281.104	210		222.569	226.5	214.625	218.176	291.742	212.086
0.06747	115.831	86.3749	106.255	96.6458	102.234	136.916	98.744		123.196	211.894	205.369	206.15	290.47	218		231.336	235.151	222.201	226.924	301.343	220.682
0.07317	129.52	97.1808	119.064	108.438	114.542	153.646	110.725		136.777	218.884	213.029	213.595	300.172	224		240.522	244.135	229.985	236.026	311.21	229.685
0.07934	143.745	108.556	132.448	120.81	127.41	171.22	123.245		150.668	224.851	218.186	218.488	306.378	230		247.026	250.292	234.997	242.414	317.348	236.12
0.08604	159.514	121.289	147.351	134.639	141.751	190.889	137.174		165.907	231.285	222.281	222.284	311.199	235		252.485	255.277	238.812	247.673	321.936	241.531
0.09329	174.779	133.854	161.901	148.227	155.772	210.257	150.761		180.351	235.49	225.414	225.093	314.858	240		257.024	259.208	241.555	251.909	325.191	246.016
0.10116	190.478	146.989	176.979	162.395	170.332	230.499	164.817		194.992	239.009	229.162	228.503	319.633	246		262.454	263.905	244.934	256.883	329.457	251.289
0.1097	206.596	160.714	192.586	177.161	185.446	251.653	179.333		209.827	242.018	230.806	229.814	321.807	248		265.664	266.233	246.057	259.546	330.891	254.353
0.11895	223.122	175.061	208.733	192.553	201.141	273.77	194.309		224.874	244.715	231.994	230.691	323.744	249		268.522	268.081	246.711	261.733	331.939	256.976
0.12899	240.052	190.069	225.435	208.608	217.452	296.911	209.749		240.162	247.316	232.957	231.383	325.818	252		271.268	269.703	247.163	263.699	332.99	259.374
0.13987	257.389	205.787	242.711	225.364	234.421	321.141	225.665		255.737	250.052	233.95	232.164	328.418	253		274.157	271.374	247.702	265.722	334.451	261.783
0.15167	275.134	222.27	260.583	242.866	252.096	346.526	242.07		271.655	253.162	236.653	234.72	333.925	256		279.11	275.022	250.121	269.708	338.756	266.036
0.16447	293.291	239.574	279.073	261.16	270.525	373.127	258.979		287.976	256.887	238.53	236.554	338.757	260		283.071	277.671	251.754	272.755	342.279	269.226
0.17834	311.863	257.757	298.198	280.287	289.753	400.996	276.407		304.766	262.922	241.291	239.379	345.281	263		287.958	281.274	254.423	276.794	347.45	273.205
0.19339	332.791	278.506	319.841	302.052	311.642	432.697	296.096		323.985	268.613	245.228	243.495	353.844	267		294.012	286.133	258.448	282.137	354.643	278.235
0.20971	352.266	298.707	340.362	323.051	332.677	463.327	314.676		341.982	275.627	250.628	249.193	364.758	275		301.452	292.538	264.137	289.086	364.197	284.57
0.2274	372.126	319.933	361.53	344.971	354.593	495.254	333.789		360.623	284.172	259.225	258.195	380.433	286		312.236	302.467	273.319	299.612	378.543	294.104
0.24658	392.342	342.205	383.323	367.814	377.381	528.423	353.419		379.941	294.433	268.372	267.856	396.842	291		323.032	312.779	283.203	310.618	393.701	303.762
0.26738	412.87	365.524	405.702	391.562	401.008	562.733	373.538		399.952	306.568	279.723	279.806	416.212	302		335.687	325.355	295.526	323.969	411.931	315.353
0.28994	433.65	389.864	428.609	416.174	425.407	598.036	394.099		420.648	320.696	293.455	294.191	438.595	316		350.271	340.345	310.459	339.817	433.327	329.012
0.3144	454.602	415.168	451.962	441.583	450.481	634.126	415.033		441.994	336.896	309.692	311.102	463.953	344.819		366.799	357.84	328.113	358.25	457.894	344.819
0.34093	475.625	441.345	475.65	467.693	476.09	670.741	436.252		463.921	355.198	330.276	332.352	494.813	364.758		387.313	379.909	350.418	381.339	488.171	364.758
0.36969	496.592	468.26	499.537	494.374	502.06	707.556	457.639		486.327	377.482	351.748	354.42	525.756	384.949		407.634	402.516	373.68	405.03	518.857	384.949
0.40088	520.119	498.388	526.253	524.246	530.995	748.162	481.615		511.792	399.939	375.722	378.882	558.979	407.16		429.603	427.49	399.577	431.136	552.163	407.16
0.4347	540.573	526.324	550.092	551.644	557.097	784.303	502.969		534.782	426.353	402.038	405.532	594.038	431.196		452.991	454.616	427.907	459.427	587.689	431.196
0.47137	560.43	554.329	573.518	578.995	582.779	819.298	523.975		557.701	456.879	430.445	434.078	630.392	456.784		477.506	483.595	458.376	489.581	624.93	456.784
0.51114	579.457	582.084	596.264	606.015	607.706	852.594	544.404		580.282	489.25	462.981	466.538	670.854	486.066		505.38	516.69	493.126	523.875	666.7	486.066
0.55427	597.395	609.227	618.028	632.382	631.512	883.601	563.998		602.219	523.104	494.605	497.801	707.987	513.742		531.116	548.266	526.769	556.578	705.627	513.742
0.60103	613.964	635.355	638.484	657.739	653.805	911.706	582.475		623.169	557.989	527.046	529.589	744.304	541.692		556.722	580.289	561.128	589.66	744.183	541.692
0.65173	628.867	660.032	657.283	681.7	674.179	936.289	599.535		642.757	593.361	559.713	561.296	778.994	569.352		581.671	612.14	595.563	622.478	781.527	569.352
0.70672	645.004	686.21	677.431	707.37	695.681	961.522	617.933		663.888	628.597	597.871	598.183	819.339	602.076		611.452	649.577	635.668	660.875	824.947	602.076
0.76634	662.222	713.721	698.772	734.62	718.134	987.064	637.542		686.385	663.002	635.523	634.22	856.99	633.763		639.862	686.043	675.052	698.177	866.03	633.763
0.83099	676.994	738.706	717.572	759.529	737.686	1007.55	654.97		706.544	695.834	671.885	668.628	891.045	663.693		666.233	720.74	712.883	733.565	903.789	663.693
0.9011	688.942	760.602	733.381	781.571	753.87	1022.36	669.817		723.867	726.319	706.142	700.606	920.64	691.13		689.89	752.847	748.297	766.2	937.254	691.13
0.97712	697.702	778.859	745.766	800.224	766.255	1030.94	681.694		737.868	753.682	737.474	729.356	944.981	705.346		710.172	781.546	780.431	795.252	965.512	715.346
1.05956	702.944	792.963	754.324	814.985	774.452	1032.85	690.236		748.091	777.176	765.082	754.118	963.373	725.646		726.459	806.055	808.445	819.932	987.737	735.646
1.14895	704.38	802.448	758.698	825.387	778.138	1027.8	695.115		754.126	796.109	788.221	774.189	975.248	741.402		738.194	825.654	831.559	839.517	1003.23	751.402
1.24588	701.783	806.926	758.596	831.023	777.065	1015.61	696.057		755.627	809.872	806.227	788.96	980.191	752.07		744.91	839.717	849.081	853.383	1011.45	762.07
1.35099	694.999	806.094	753.809	831.561	771.075	996.31	692.855		752.337	817.971	818.543	797.935	977.952	757.218		746.251	847.734	860.438	861.026	1012.03	767.218
1.46497	683.959	799.761	744.218	826.763	760.111	970.09	685.382		744.094	820.04	824.741	800.754	968.46	756.547		741.986	849.339	865.194	862.091	1004.79	766.547
1.58857	668.687	787.853	729.816	816.504	744.222	937.325	673.604		730.852	815.863	824.541	797.208	951.828	749.899		732.022	844.318	863.073	856.379	989.781	759.899
1.72259	649.305	770.423	710.707	800.782	723.565	898.576	657.584		712.682	805.381	817.82	787.246	928.346	737.269		716.409	832.626	853.973	843.861	967.233	747.269
1.86791	626.035	747.655	687.11	779.722	698.409	854.565	637.489		689.78	788.695	804.618	770.977	898.473	718.805		695.34	814.384	837.965	824.68	937.58	728.805
2.0255	599.195	719.858	659.359	753.584	669.123	806.162	613.582		662.456	766.061	785.131	748.667	862.819	694.804		669.141	789.877	815.294	799.146	901.435	704.804
2.19638	569.189	687.459	627.891	722.75	636.171	754.351	586.221		631.132	737.877	759.711	720.729	822.125	665.699		638.261	759.543	786.372	767.722	859.565	675.699
2.38169	536.496	650.988	593.235	687.719	600.096	700.193	555.844		596.323	704.671	728.843	687.701	777.231	642.044		603.255	723.955	751.758	731.011	812.869	642.044
2.58262	501.651	611.062	555.991	649.088	561.502	644.793	522.957		558.619	667.076	693.133	650.232	729.056	604.494		564.763	683.801	712.141	689.73	762.338	604.494
2.8005	465.23	568.359	516.808	607.533	521.035	589.248	488.116		518.664	625.808	653.279	609.055	678.56	563.781		523.487	639.861	668.311	644.687	709.027	563.781
3.03677	427.826	523.597	476.367	563.782	479.363	534.616	451.904		477.131	581.641	610.054	564.961	626.716	520.69		480.169	592.973	621.136	596.752	654.017	520.69
3.29297	390.032	477.507	435.347	518.595	437.15	481.872	414.915		434.702	535.379	564.272	518.773	574.482	476.029		435.561	544.016	571.531	546.828	598.383	476.029
3.57079	352.419	430.814	394.413	472.733	395.044	431.879	377.73		392.038	487.832	516.768	471.32	522.773	430.609		390.411	493.872	520.425	495.822	543.162	430.609
3.87204	315.518	384.21	354.187	426.936	353.648	385.36	340.904		349.764	439.79	468.366	423.413	472.434	385.216		345.432	443.404	468.739	444.619	489.321	385.216
4.19871	279.807	338.336	315.23	381.903	313.512	342.88	304.944		308.45	392	419.864	375.819	424.221	340.588		301.288	393.433	417.354	394.056	437.736	340.588
4.55293	245.696	293.765	278.032	338.268	275.113	304.837	270.298		268.596	345.15	372.002	329.244	378.784	297.397		258.575	344.715	367.09	344.9	389.166	297.397
4.93705	213.52	250.991	242.997	296.586	238.851	271.454	237.346		230.62	299.852	325.455	284.316	336.654	256.233		217.811	297.921	318.684	297.83	344.242	256.233
5.35357	183.533	210.418	210.433	257.323	205.035	242.79	206.387		194.854	256.625	280.808	241.571	298.233	217.591		179.421	253.625	272.779	253.421	303.452	217.591
5.80523	155.902	172.353	180.555	220.842	173.885	218.741	177.644		161.538	215.893	238.551	201.442	263.792	181.861		143.736	212.295	229.903	212.138	267.136	181.861
6.29499	130.715	137.009	153.481	187.405	145.529	199.064	151.255		130.823	177.976	199.071	164.259	233.471	149.327		110.989	174.283	190.472	174.325	235.486	149.327
6.82607	107.981	104.502	129.235	157.169	120.007	183.386	127.278		102.775	143.088	162.645	130.242	207.283	120.159		81.3145	139.827	154.776	140.205	208.546	120.159
7.40196	87.6329	74.8558	107.755	130.186	97.273	171.234	105.696		77.3776	111.344	129.446	99.508	185.119	94.4226		54.7525	109.049	122.989	109.885	186.22	94.4226
8.02643	69.542	48.0105	88.9025	106.415	77.2057	162.052	86.4214		54.5447	82.7582	99.541	72.0702	166.763	72.0815		31.2564	81.963	95.1684	83.3551	168.286	72.0815
8.70359	53.5231	23.8298	72.4702	85.7224	59.6156	155.227	69.3074		34.128	57.258	72.8995	47.8512	151.903	50.0057		10.7007	58.4797	71.2651	60.5041	154.406	53.0057
9.43788	39.3466	2.11206	58.1958	67.8997	44.2562	150.113	54.1544		15.9288	34.6908	49.4039	26.6908	140.145	33.9832		0	38.4192	51.1325	41.1255	144.145	36.9832
10.2341	26.7493	0.14648	45.7745	52.67	30.8352	145	40.7221		1.41425	14.8371	28.8591	8.35805	131.032	20.733		0	21.5222	34.5407	24.9324	136.99	23.733
11.0975	15.4458	4.40701	34.871	39.7042	19.027	138	28.7396		6.33557	0	11.0059	0	124.061	11		0	7.46367	21.1901	11.5724	132.367	12.9182
12.0338	20.4328	11.2785	25.1335	28.6337	18.333	132	17.917		12.6802	0.24294	0	0.09441	118.699	3		0.37326	0.02505	10.7276	0.64253	129.662	4.16143
13.049	28.0874	19.0497	27.5294	19.0653	27.134	127	22.1754		19.7411	3.23378	0.92876	2.19836	114.4	1		4.02323	2.1454	2.76174	3.49752	128.244	4.09925
14.1499	35.7448	27.2446	36.6611	25.9526	36.1671	122	30.0265		27.006	9.18284	4.49422	6.97733	110.625	8		11.1338	8.18816	3.617	10.6485	127.481	12.0527
15.3437	43.0658	35.4158	45.5567	36.2402	44.9752	120.006	37.7466		34.0296	16.7847	10.5334	14.0471	106.853	15		19.0456	17.1246	8.63769	20.2289	126.758	21.5361
16.6382	49.734	43.2641	53.838	46.4158	53.1787	121	44.9939		40.4682	25.0107	18.068	22.0526	102.596	24		26.9705	27.2667	16.7697	30.8349	125.495	31.3543
18.0419	55.511	50.3297	61.1501	56.0089	60.5185	122	51.4823		46.1918	33.0944	26.311	30.2854	97.411	35		34.4643	37.4828	26.1898	41.4016	123.16	40.8976
19.564	60.1737	56.3021	67.2326	64.6519	66.6577	127.078	56.9472		51.0247	40.6634	34.5272	38.2368	90.9098	44		41.2265	47.1882	35.2576	51.3609	119.283	49.6727
21.2145	63.6136	60.9519	71.9184	72.0045	71.3289	129.04	61.2085		54.8732	47.3087	42.2354	45.361	98.3763	51		47.0064	55.9749	43.7998	60.1965	113.461	57.3195
23.0043	65.6847	64.1084	74.9745	77.8391	74.3641	127.775	64.1414		57.6244	52.7881	48.976	51.3656	105.064	57		51.6399	63.4336	51.5097	67.5807	115.733	63.5813
24.9451	66.2617	65.6559	76.2729	82.0123	75.6472	123.191	65.6366		59.1564	56.9294	54.4827	56.047	109.256	61		55.0337	69.3203	58.1521	73.2721	121.297	68.2644
27.0496	65.321	65.5565	75.7565	84.2951	75.1295	115.328	65.5954		59.4515	59.6162	58.5789	59.2636	110.81	66		57.0777	73.4434	63.6333	77.0907	123.861	71.2322
29.3317	62.8719	63.8353	73.4207	84.6183	72.827	104.306	63.9996		58.5371	60.7857	61.1433	60.9278	109.664	67		57.7029	75.6839	67.7853	78.9294	123.321	72.4167
31.8063	58.9738	60.4164	69.3173	82.9528	68.7996	90.3139	60.8864		56.4831	60.4226	62.1096	61.0134	105.826	71.8257		56.9111	75.9869	70.5412	78.7624	119.659	71.8257
34.4896	53.7171	55.3767	63.5394	79.3422	63.0631	73.5943	56.3244		53.3989	58.5544	61.4651	59.5633	99.3668	69.4552		54.7495	74.357	71.9094	76.6126	112.932	69.4552
37.3994	47.2487	48.819	56.2432	73.872	55.7362	54.4367	50.4195		49.4462	55.2574	59.2454	56.6172	90.416	65.3478		51.2958	70.8679	71.951	72.4806	103.27	65.3478
40.5546	39.6559	40.8813	47.522	66.6956	46.9718	33.1664	43.3104		44.6759	50.7363	55.5458	52.2276	79.1575	59.6099		46.6561	65.5419	70.7995	66.4707	90.8672	59.6099
43.976	31.0752	31.7264	37.5424	57.9279	36.9479	10.1389	35.1714		39.2308	45.1865	50.4456	46.5138	65.8204	52.3801		40.9623	58.5054	68.509	58.7279	75.9835	52.3801
47.6861	21.6719	21.5334	26.4981	47.7132	25.8613	0	26.1227		33.2625	38.6796	44.0495	39.6195	50.6938	43.8279		34.3749	49.9237	63	49.4336	58.9242	43.8279
51.7092	11.6217	10.4967	14.5987	36.2486	13.9238	0	16.3347		26.9223	31.36	36.5149	31.7166	34.1406	34.1596		27.0551	39.9956	51	38.8021	40.0332	34.1596
56.0717	1.11508	0	2.08054	23.7522	1.3782	0	6.01622		20.3594	23.3879	28.0548	23.0394	16.3585	23.6948		19.1794	28.9901	40	27.134	19.5888	23.6948
60.8022	0	0	0	10.4752	0	0	0		13.736	14.9326	18.9067	13.81	0	12.5862		10.9468	17.1715	28	14.7261	0	12.5862
65.9319	0	0	0	0	0	0	0		7.43041	6.16564	9.21937	4.20268	0	0.9902		2.48509	4.75876	17	1.70566	0	0.9902
71.4943	0	0	0	0	0	0	0		1.37453	0	0	0	0	0		0	0	10	0	0	0
77.526	0	0	0	0	0	0	0		0	0	0	0	0	0		0	0	4	0	0	0
84.0665	0	0	0	0	0	0	0		0	0	0	0	0	0		0	0	0	0	0	0
91.1589	0	0	0	0	0	0	0		0	0	0	0	0	0		0	0	0	0	0	0
98.8496	0	0	0	0	0	0	0		0	0	0	0	0	0		0	0	0	0	0	0
107.189	0	0	0	0	0	0	0		0	0	0	0	0	0		0	0	0	0	0	0
116.232	0	0	0	0	0	0	0		0	0	0	0	0	0		0	0	0	0	0	0
126.038	0	0	0	0	0	0	0		0	0	0	0	0	0		0	0	0	0	0	0
136.672	0	0	0	0	0	0	0		0	0	0	0	0	0		0	0	0	0	0	0
148.202	0	0	0	0	0	0	0		0	0	0	0	0	0		0	0	0	0	0	0
160.705	0	0	0	0	0	0	0		0	0	0	0	0	0		0	0	0	0	0	0
174.263	0	0	0	0	0	0	0		0	0	0	0	0	0		0	0	0	0	0	0
188.965	0	0	0	0	0	0	0		0	0	0	0	0	0		0	0	0	0	0	0
204.907	0	0	0	0	0	0	0		0	0	0	0	0	0		0	0	0	0	0	0
222.195	0	0	0	0	0	0	0		0	0	0	0	0	0		0	0	0	0	0	0
240.94	0	0	0	0	0	0	0		0	0	0	0	0	0		0	0	0	0	0	0
261.268	0	0	0	0	0	0	0		0	0	0	0	0	0		0	0	0	0	0	0
283.31	0	0	0	0	0	0	0		0.16974	0	0	0	0	0		0	0	0	0	0	0
307.211	0	0	0	0	0	0	0		0.54299	0	0	0	0	0		0	0	0	0	0	0
333.129	0	0	0	0	0	0	0		0.94146	0	0	0	0	0		0	0	0	0	0	0
361.234	0	0	0	0	0	0	0		1.31427	0	0	0	0	0		0	0	0	0	0	0
391.71	0	0	0	0	0	0	0		1.63302	0	0	0	0	0		0	0	0	0	0	0
424.757	0	0	0	0	0	0	0		1.89393	0	0	0	0	0		0	0	0	0	0	0
460.592	0	0	0	0	0	0	0		2.09663	0	0	0	0	0		0	0	0	0	0	0
499.451	0	0	0	0	0	0	0		2.24305	0	0	0	0	0		0	0	0	0	0	0
541.587	0	0	0	0	0	0	0		2.3366	0	0	0	0	0		0	0	0	0	0	0
587.279	0	0	0	0	0	0	0		2.38163	0	0	0	0	0		0	0	0	0	0	0
636.825	0	0	0	0	0	0	0		2.38306	0	0	0	0	0		0	0	0	0	0	0
690.551	0	0	0	0	0	0	0		2.34604	0	0	0	0	0		0	0	0	0	0	0
748.81	0	0	0	0	0	0	0		2.27575	0	0	0	0	0		0	0	0	0	0	0
811.985	0	0	0	0	0	0	0		2.17721	0	0	0	0	0		0	0	0	0	0	0
880.488	0	0	0	0	0	0	0		2.05521	0	0	0	0	0		0	0	0	0	0	0
954.772	0	0	0	0	0	0	0		1.91421	0	0	0	0	0		0	0	0	0	0	0
1035.32	0	0	0	0	0	0	0		1.75825	0	0	0	0	0		0	0	0	0	0	0
1122.67	0	0	0	0	0	0	0		1.59181	0	0	0	0	0		0	0	0	0	0	0
1217.38	0	0	0	0	0	0	0		1.41798	0	0	0	0	0		0	0	0	0	0	0
1320.09	0	0	0	0	0	0	0		1.23871	0	0	0	0	0		0	0	0	0	0	0
1431.46	0	0	0	0	0	0	0		1.05659	0	0	0	0	0		0	0	0	0	0	0
1552.23	0	0	0	0	0	0	0		0.87388	0	0	0	0	0		0	0	0	0	0	0
1683.18	0	0	0	0	0	0	0		0.69246	0	0	0	0	0		0	0	0	0	0	0
1825.18	0	0	0	0	0	0	0		0.51397	0	0	0	0	0		0	0	0	0	0	0
1979.17	0	0	0	0	0	0	0		0.33974	0	0	0	0	0		0	0	0	0	0	0
2146.14	0	0	0	0	0	0	0		0.17094	0	0	0	0	0		0	0	0	0	0	0
2327.2	0	0	0	0	0	0	0		0.00853	0	0	0	0	0		0	0	0	0	0	0
2523.54	0	0	0	0	0	0	0		0	0	0	0	0	0		0	0	0	0	0	0
2736.44	0	0	0	0	0	0	0		0	0	0	0	0	0		0	0	0	0	0	0
2967.3	0	0	0	0	0	0	0		0	0	0	0	0	0		0	0	0	0	0	0
3217.64	0	0	0	0	0	0	0		0	0	0	0	0	0		0	0	0	0	0	0
3489.1	0	0	0	0	0	0	0		0	0	0	0	0	0		0	0	0	0	0	0
3783.46	0	0	0	0	0	0	0		0	0	0	0	0	0		0	0	0	0	0	0
4102.66	0	0	0	0	0	0	0		0	0	0	0	0	0		0	0	0	0	0	0
4448.78	0	0	0	0	0	0	0		0	0	0	0	0	0		0	0	0	0	0	0
4824.11	0	0	0	0	0	0	0		0	0	0	0	0	0		0	0	0	0	0	0
5231.1	0	0	0	0	0	0	0		0	0	0	0	0	0		0	0	0	0	0	0
5672.43	0	0	0	0	0	0	0		0	0	0	0	0	0		0	0	0	0	0	0
6150.99	0	0	0	0	0	0	0		0	0	0	0	0	0		0	0	0	0	0	0
6669.92	0	0	0	0	0	0	0		0	0	0	0	0	0		0	0	0	0	0	0
7232.63	0	0	0	0	0	0	0		0	0	0	0	0	0		0	0	0	0	0	0
7842.82	0	0	0	0	0	0	0		0	0	0	0	0	0		0	0	0	0	0	0
8504.49	0	0	0	0	0	0	0		0	0	0	0	0	0		0	0	0	0	0	0
9221.98	0	0	0	0	0	0	0		0	0	0	0	0	0		0	0	0	0	0	0
10000	0	0	0	0	0	0	0		0	0	0	0	0	0		0	0	0	0	0	0
